# Supplementary material for: Antiviral Mechanisms of Saucerneol from Saururus chinensis against Enterovirus A71, Coxsackievirus A16, and Coxsackievirus B3: Role of Mitochondrial ROS and the STING/TKB-1/IRF3 Pathway
Source: Viruses. 2023 Dec 21;16(1):16. doi: 10.3390/v16010016 (PMC10821076; doi:10.3390/v16010016)
Supplement: Supplementary file 1 [file viruses-16-00016-s001.zip]

Archive with 1 entries (1 files):
- viruses-2738872-supplementary.pptx
